# Supplementary material for: Functional atlases for analysis of motor and neuropsychological outcomes after medial globus pallidus and subthalamic stimulation
Source: PLoS One. 2018 Jul 13;13(7):e0200262. doi: 10.1371/journal.pone.0200262 (PMC6044526; doi:10.1371/journal.pone.0200262)
Supplement: S2 File — (XLS) [file pone.0200262.s002.xls]

## Sheet: GPI
sex	N° patient	dopa pre	dopa post	age at surgery	disease duration	UPDRS3 dopa off	UPDRS3 dopa off stim on	MDRS Pre	MDRS Post	STROOP Pre	STROOP Post	Flu Cat Pre	Flu Cat Post	Flu Lex Pre	Flu Lex Post		Left contact	L Voltage	L Pulse	L Frequency	Right contact	R Voltage	R Pulse	R Frequency
F	1	1000	1000	54	9	38	35.5	133	124	-11.39	-3.11	17	19	3	4		1	2.8	90	130	1	3	60	130
F	2	3345	2205	66	7	62	53	122	130	0.67	na						2	3.2	60	130	3	3	60	130
M	3	2305	1837	59	11	66	22.5	126	136	-7.7	-15.68						0,1	3.3	120	130	0,1	3.3	120	130
M	4	1505	1885	49	5	37	17	139	138	3.24	4.64	51	24	16	11		3	3	90	130	2	3.2	90	130
M	5	1680	1572	63	10	26	14.5	129	130	5.03	1.8						3	2.8	120	130	3	2.5	90	130
F	6	350	610	58	10	33	40	116	128	-17.71	-11.47	12	16	7	8		2	2.2	60	130	2	2	60	130
M	7	1330	1340	64	12	31.5	21,5	132	139	-22.08	-0.17	33	39	17	21		1	3	60	130	1	3	60	130
M	8	1500	1557	60	13	15	21	142	140	3.02	-8.09	30	18	21	16		1	2.5	60	130	0	2.8	60	130
F	9	1235	922	70	5	21	7.5	131	135	-11.03	-16.23	17	15	18	16		0	2.6	90	130	0	2.4	90	130
F	10	1772	1300	68	16	32.5	20.5	140	140	-8.43	-7.44						0,1	2.8	90	130	0,1	3	90	130
F	11	2340	1867	75	15	41	30	138	133	-0.44	-11.08	23	10	13	12		0,1	2.8	90	130	0,1	2.8	90	130
F	12	1332	1790	46	16	73.5	35.5	130	125	-2.07	-5.18	23	20	8	13		0	3	60	130	0	2.8	60	130
M	13	1447	1550	60	15	40	42.5	132	126	-0.79	-4.59						0	3	60	130	1	3	60	130
F	14	2185	1200	61	16	29.5	37.5	130	130	-5.64	-4.6	13	20	11	10		2	3	60	130	1	3	60	130
F	15	1310	1300	70	15	35.5	12.5	139	140	10.48	13.31	27	33	32	22		2	2	60	130	2	2	60	130
F	16	756	1260	66	11	51.5	27.5	131	134	-6.95	-10.27						1	2	90	130	2	2	90	130
M	17	625	1200	60	26	71	32	137	132	3.28	-6.11	11	13	11	8		0,1	3	60	130	1,2	3	90	130
F	18	625	525	56	31	24	19	137	133	10.5	-4.59	24	28	22	13		1	2.8	60	130	0	2.8	60	130
M	19	1200	1040	68	11	33	28	127	137	3.07	1.86	15	9	18	15		0	3	90	130	0	2.3	90	130
F	20	1525	1487	62	11	38	24	137	140	-0.26	8.42	34	40	17	17		2	2.5	90	180	1	3	90	180
F	21	620	1395	60	15	73.5	44	125	124	-26.07	-19.85	18	20	18	20		0,1	2	90	130	2,3	3	90	130
M	22	1840	2210	55	14	50.5	31	122	126	6.45	-0.8	6	11	5	5		1,2	3.3	120	140	0,1	3.6	120	140
M	23	1300	1200	68	16	15	12	126	135	-14.75	-0.36	24	21	19	8		0,1	3.2	90	130	0,1	3.2	90	130
M	24	1990	1822	52	11	25.5	34	137	139	-8.68	-7.24	23	20	18	11		1,2	2	60	130	1,2	2	60	130
F	25	2067	1910	54	14	30.5	14	135	136	-1.74	-9.52	35	28	14	21		1,2	2.7	120	130	1,2	2.5	120	130
M	26	1530	1410	53	5	52.5	37	136	131	0.29	5.9	25	26	9	6		0,1	3.1	60	130	0,1	3.3	60	130
F	27	460	590	65	11	46	40	134	133	-8.08	-11.17	30	26	7	5		0,1	2.5	80	130	0,1	3	60	130
M	28	1100	885	67	10	65.5	37	112	110	5.35	7.9	14	12	7	5		2	2.8	60	130	1,2	3	60	130
F	29	1780	1600	48	11	63.5	42	143	143	3.53	3.53	34	34	20	20		0,1	3.5	60	130	0,1	2.5	60	130
	average	1450.14	1395.48	60.5862	12.8276	42.1207	27.3684	131.655	132.655	-3.41034	-3.93536	23	21.8261	14.3913	12.4783			2.77241	79.3103	132.069		2.7931	77.5862	132.069
	std dev	654.322	449.399	7.25809	5.4972	17.5365	11.591	7.47986	6.92447	9.1421	8.03228	10.2027	8.8608	6.77387	5.85328			0.418242	21.5359	9.40338		0.428395	20.4686	9.40338

## Sheet: STN
sex	N° patient	dopa pre	dopa post	age at surgery	disease duration	UPDRS3 dopa off	UPDRS3 dopa off stim on	MDRS Pre	MDRS Post	STROOP Pre	STROOP Post	Flu semantic Pre animals	Flu semantic Post Animals	Flu phonemic Pre letter P	Flu phonemic Post letter P		Stimulation parameters	L contact	L Voltage	L Pulse	L Frequency	R contact	R Voltage	R Pulse	R Frequency
F	1	570	400	60	11	25	18	143	143	12.77	12.77							2	2.8	60	130	2	2.8	60	130
M	2	907	687	44	7	41	10	141	139	-7.14	-8.19							2	3.2	60	185	2	3	60	185
M	3	500	120	48	15	36.5	15	141	144	8.03	9.67							2	3.3	60	130	2	2.9	60	130
F	4	390	510	53	11	17.5	6	142	142	7.42	-2.97							2	2.5	60	130	2	2.5	90	145
M	5	1400	1450	60	9	23.5	14	140	143	-2.84	0.04	32	30	19	22			2	2	60	130	2	2	60	130
M	6	1620	820	61	15	33	12	143	140	2.34	6.44	34	26	31	29			1	2.3	60	130	1	2.4	60	130
F	7	600	140	50	7	33	1.5	143	144	5.67	5.08	53	55	30	29			2	2	60	130	0	2	60	130
F	8	1400	720	63	14	37.5	11.5	137	141	3.38	5.95							0	2.6	60	130	2	3.2	60	130
M	9	1015	660	53	16	26	13.5	143	142	7.73	3.76	42	39	24	24			1	2.6	60	130	1	2.2	60	130
M	10	940	350	62	18	36.5	5.5	139	142	9.15	-6.5	27	23	14	21			1	2.8	60	135	1	2.2	60	130
F	11	2990	2000	65	12	45.5	27	142	140	-16.36	-10.32	29	18	14	15			2	3.2	60	130	0	2.5	60	130
M	12	1455	927	63	6	10	11.5	139	138	6.84	-0.39	27	18	20	12			1	2.5	60	130	1	2.2	60	130
M	13	2255	1545	64	10	21.5	19	139	139	8.26	4.27							1	1.5	60	130	1	2.3	60	130
F	14	690	360	51	9	21.5	13.5	142	144	4.57	7.65							1	1.8	60	130	1	2.4	60	130
M	15	1745	707	64	16	28.5	10	132	130	-10.99	-7.09	13	17	16	28			1	2	60	130	1	2.4	60	130
F	16	780	650	64	10	28.5	13	142	144	-6.88	-10.11	23	27	31	29			2	1.7	60	130	2	1.8	60	130
F	17	800	940	60	19	31.5	27	137	141	0.02	-0.03	26	22	17	15			2	1	60	130	0	1	60	130
M	18	1735	955	66	10	23	16.5	141	143	4.07	7.85	18	29	15	13			1	1.5	60	130	1	2	60	130
F	19	1037	420	64	8	29	17	142	144	9.26	13.05	33	31	13	28			0	1.5	60	130	0	1.8	60	130
M	20	2644	1580	44	10	66.5	22.5	141	140	-6.29	1.77							2	2.8	60	130	2	2.9	60	130
M	21	1687	850	57	13	24	21	139	142	-4.6	2.67	25	29	24	25			0	2.2	60	130	1	2.3	60	130
F	22	1570	1070	49	6	28.5	9	139	144	6.84	7.67	37	29	29	22			1	2.5	60	130	0	2	60	130
M	23	2090	2040	62	16	31.5	39	139	133	-4.52	-7.44							2	3.8	90	130	3	3.8	90	130
F	24	800	800	58	12	60	24	143	142	9.21	6.44	35	40	30	22			1	1	60	130	2	1.5	60	130
F	25	955	785	56	17	17.5	14	140	144	3.07	-3.41	27	31	25	29			2	2.2	60	130	0	1.5	60	130
M	26	1150	1250	45	8	21	28	141	143	-3.1	3.09	31	30	20	28			2	2.7	60	130	2	1.3	60	130
M	27	600	187	50	7	33.5	19.5	144	144	2.29	-5.33	39	28	12	19			1	1.5	60	130	1	2.7	60	130
F	28	1297	887	54	15	52.5	47	139	139	-14.73	-1.69	16	18	7	8			2	2.9	60	130	3	3.4	60	130
F	29	720	360	46	9	25	13	134	132	-1.67	2.13	15	24	17	13			3	1.3	60	130	3	3	60	130
M	30	2220	560	52	5	19.5	4	144	144	-4.18	-4.9	33	22	28	30			1	2.8	60	150	3	2.8	60	130
M	31	900	650	56	7	20	8	138	143	2.64	1.17	25	26	13	11			1	2.4	60	130	3	3.2	60	200
M	32	1512	1350	61	6	28	10	141	139	-2.17	-0.4	32	26	16	15			2	2.4	60	130	3	2.4	60	130
M	33	1085	815	61	8	48	19	136	140	1.06	5.83	21	17	17	17			2	2	60	150	3	3	60	150
M	34	1260	1020	47	9	35	38	144	143	3.11	-3.43	44	43	12	17			1	2.8	60	130	2	2.3	60	130
F	35	1940	1170	61	5	32	14	144	144	4.62	4.62	28	28	17	17			1	2.2	60	130	2	2.5	60	130
M	36	795	562	39	8	24.5	6.5	140	142	3.59	-5.98	42	32	27	27			2	2.6	60	130	1	2	60	130
M	37	1400	900	42	5	18.5	10	144	144	-1.85	-11.35	39	46	26	20			1	1.7	60	130	1		60	150
F	38	629	60	60	9	40.5	6	144	143	-0.65	2.67	48	32	27	22			1	1.8	60	130	1	2.5	60	130
M	39	1960	1000	61	11	41	20	139	139	-0.02	-0.02	24	24	22	22			1	2.7	60	130	2	3	60	130
F	40	475	525	63	7	36	12	144	142	13.36	6.74	57	49	21	22			3	2.5	60	130	2	1.5	60	130
M	41	690	750	53	6	40.5	18	138	136	-12.52	1.54	37	25	17	11			2	2.5	60	130	2	3.2	60	130
M	42	1050	0	43	9	31	0	137	138	3.37	1.55	27	35	12	22			2	1.8	60	130	2	1.3	60	130
	average	1244.24	798.381	55.6341	10.1463	31.378	16.061	140.512	141	0.805122	1.00902	31.9333	29.5625	20.2812	20.7188				2.28333	60.7143	132.381		2.38293	61.4286	134.286
	std deviation	617.529	472.968	7.651	3.85072	11.6215	9.77253	2.87334	3.41321	7.03435	6.14984	10.3288	9.30466	6.66834	6.44698				0.626222	4.6291	9.38591		0.627257	6.46621	14.1236
